# Supplementary material for: Real-World Safety of Niraparib for Maintenance Treatment of Ovarian Cancer in Canada
Source: Curr Oncol. 2024 Jun 19;31(6):3591–602. doi: 10.3390/curroncol31060264 (PMC11202616; doi:10.3390/curroncol31060264)
Supplement: Supplementary file 1 [file curroncol-31-00264-s001.zip]

Archive with 1 entries (1 files):
- curroncol-3024290-supplementary.pdf
